# Supplementary material for: K2R: Tinted de Bruijn graphs implementation for efficient read extraction from sequencing datasets
Source: Bioinform Adv. 2025 May 14;5(1):vbaf111. doi: 10.1093/bioadv/vbaf111 (PMC12257931; doi:10.1093/bioadv/vbaf111)
Supplement: vbaf111_Supplementary_Data [file vbaf111_supplementary_data.zip]

Archive with 4 entries (4 files):
- Appendix.tex
- K2R_appendix.pdf
- oup-authoring-template.cls
- reference.bib
