# Supplementary material for: K2R: Tinted de Bruijn graphs implementation for efficient read extraction from sequencing datasets
Source: Bioinform Adv. 2025 May 14;5(1):vbaf111. doi: 10.1093/bioadv/vbaf111 (PMC12257931; doi:10.1093/bioadv/vbaf111)
Supplement: vbaf111_Supplementary_Data [file vbaf111_supplementary_data.zip › reference.bib]

@article{limasset2020toward,
  title={Toward perfect reads: self-correction of short reads via mapping on de Bruijn graphs},
  author={Limasset, Antoine and Flot, Jean-Fran{\c{c}}ois and Peterlongo, Pierre},
  journal={Bioinformatics},
  volume={36},
  number={5},
  pages={1374--1381},
  year={2020},
  publisher={Oxford University Press}
}

@article{10.1093/bioinformatics/btad233,
    author = {Alanko, Jarno N and Vuohtoniemi, Jaakko and Mäklin, Tommi and Puglisi, Simon J},
    title = {Themisto: a scalable colored k-mer index for sensitive pseudoalignment against hundreds of thousands of bacterial genomes},
    journal = {Bioinformatics},
    volume = {39},
    number = {Supplement\_1},
    pages = {i260-i269},
    year = {2023},
    month = {06},
    abstract = {Huge datasets containing whole-genome sequences of bacterial strains are now commonplace and represent a rich and important resource for modern genomic epidemiology and metagenomics. In order to efficiently make use of these datasets, efficient indexing data structures—that are both scalable and provide rapid query throughput—are paramount.Here, we present Themisto, a scalable colored k-mer index designed for large collections of microbial reference genomes, that works for both short and long read data. Themisto indexes 179 thousand Salmonella enterica genomes in 9h. The resulting index takes 142 gigabytes. In comparison, the best competing tools Metagraph and Bifrost were only able to index 11000 genomes in the same time. In pseudoalignment, these other tools were either an order of magnitude slower than Themisto, or used an order of magnitude more memory. Themisto also offers superior pseudoalignment quality, achieving a higher recall than previous methods on Nanopore read sets.Themisto is available and documented as a C++ package at https://github.com/algbio/themisto available under the GPLv2 license.},
    issn = {1367-4811},
    doi = {10.1093/bioinformatics/btad233},
    url = {https://doi.org/10.1093/bioinformatics/btad233},
    eprint = {https://academic.oup.com/bioinformatics/article-pdf/39/Supplement\_1/i260/50741469/btad233.pdf},
}


@article{marchet2023scalable,
  title={Scalable sequence database search using partitioned aggregated Bloom comb trees},
  author={Marchet, Camille and Limasset, Antoine},
  journal={Bioinformatics},
  volume={39},
  number={Supplement\_1},
  pages={i252--i259},
  year={2023},
  publisher={Oxford University Press}
}


@article{chikhi2014informed,
  title={Informed and automated k-mer size selection for genome assembly},
  author={Chikhi, Rayan and Medvedev, Paul},
  journal={Bioinformatics},
  volume={30},
  number={1},
  pages={31--37},
  year={2014},
  publisher={Oxford University Press}
}


@inproceedings{trotman2016vacuo,
  title={In vacuo and in situ evaluation of SIMD codecs},
  author={Trotman, Andrew and Lin, Jimmy},
  booktitle={Proceedings of the 21st Australasian Document Computing Symposium},
  pages={1--8},
  year={2016}
}


@InProceedings{limasset_et_al:LIPIcs.SEA.2017.25,
  author =	{Limasset, Antoine and Rizk, Guillaume and Chikhi, Rayan and Peterlongo, Pierre},
  title =	{{Fast and Scalable Minimal Perfect Hashing for Massive Key Sets}},
  booktitle =	{16th International Symposium on Experimental Algorithms (SEA 2017)},
  pages =	{25:1--25:16},
  series =	{Leibniz International Proceedings in Informatics (LIPIcs)},
  ISBN =	{978-3-95977-036-1},
  ISSN =	{1868-8969},
  year =	{2017},
  volume =	{75},
  editor =	{Iliopoulos, Costas S. and Pissis, Solon P. and Puglisi, Simon J. and Raman, Rajeev},
  publisher =	{Schloss Dagstuhl -- Leibniz-Zentrum f{\"u}r Informatik},
  address =	{Dagstuhl, Germany},
  URL =		{https://drops.dagstuhl.de/entities/document/10.4230/LIPIcs.SEA.2017.25},
  URN =		{urn:nbn:de:0030-drops-76196},
  doi =		{10.4230/LIPIcs.SEA.2017.25},
  annote =	{Keywords: Minimal Perfect Hash Functions, Algorithms, Data Structures, Big Data}
}


@article{marchet2020resource,
  title={A resource-frugal probabilistic dictionary and applications in bioinformatics},
  author={Marchet, Camille and Lecompte, Lolita and Limasset, Antoine and Bittner, Lucie and Peterlongo, Pierre},
  journal={Discrete Applied Mathematics},
  volume={274},
  pages={92--102},
  year={2020},
  publisher={Elsevier}
}

@article{marchet2021data,
  title={Data structures based on k-mers for querying large collections of sequencing data sets},
  author={Marchet, Camille and Boucher, Christina and Puglisi, Simon J and Medvedev, Paul and Salson, Mika{\"e}l and Chikhi, Rayan},
  journal={Genome Research},
  volume={31},
  number={1},
  pages={1--12},
  year={2021},
  publisher={Cold Spring Harbor Lab}
}


@article{iqbal2012novo,
  title={De novo assembly and genotyping of variants using colored de Bruijn graphs},
  author={Iqbal, Zamin and Caccamo, Mario and Turner, Isaac and Flicek, Paul and McVean, Gil},
  journal={Nature genetics},
  volume={44},
  number={2},
  pages={226--232},
  year={2012},
  publisher={Nature Publishing Group US New York}
}


@InProceedings{nishimoto_et_al:LIPIcs.ICALP.2021.101,
  author =	{Nishimoto, Takaaki and Tabei, Yasuo},
  title =	{{Optimal-Time Queries on BWT-Runs Compressed Indexes}},
  booktitle =	{48th International Colloquium on Automata, Languages, and Programming (ICALP 2021)},
  pages =	{101:1--101:15},
  series =	{Leibniz International Proceedings in Informatics (LIPIcs)},
  ISBN =	{978-3-95977-195-5},
  ISSN =	{1868-8969},
  year =	{2021},
  volume =	{198},
  editor =	{Bansal, Nikhil and Merelli, Emanuela and Worrell, James},
  publisher =	{Schloss Dagstuhl -- Leibniz-Zentrum f{\"u}r Informatik},
  address =	{Dagstuhl, Germany},
  URL =		{https://drops.dagstuhl.de/entities/document/10.4230/LIPIcs.ICALP.2021.101},
  URN =		{urn:nbn:de:0030-drops-141702},
  doi =		{10.4230/LIPIcs.ICALP.2021.101},
  annote =	{Keywords: Compressed text indexes, Burrows-Wheeler transform, highly repetitive text collections}
}

@Article{Zakeri2024,
author={Zakeri, Mohsen
and Brown, Nathaniel K.
and Ahmed, Omar Y.
and Gagie, Travis
and Langmead, Ben},
title={Movi: A fast and cache-efficient full-text pangenome index},
journal={iScience},
year={2024},
month={Dec},
day={20},
publisher={Elsevier},
volume={27},
number={12},
issn={2589-0042},
doi={10.1016/j.isci.2024.111464},
url={https://doi.org/10.1016/j.isci.2024.111464}
}


@article{bannai2020refining,
  title={Refining the r-index},
  author={Bannai, Hideo and Gagie, Travis and Tomohiro, I},
  journal={Theoretical Computer Science},
  volume={812},
  pages={96--108},
  year={2020},
  publisher={Elsevier}
}

@InProceedings{grootkoerkamp_et_al:LIPIcs.WABI.2024.11,
  author =	{Groot Koerkamp, Ragnar and Pibiri, Giulio Ermanno},
  title =	{{The mod-minimizer: A Simple and Efficient Sampling Algorithm for Long k-mers}},
  booktitle =	{24th International Workshop on Algorithms in Bioinformatics (WABI 2024)},
  pages =	{11:1--11:23},
  series =	{Leibniz International Proceedings in Informatics (LIPIcs)},
  ISBN =	{978-3-95977-340-9},
  ISSN =	{1868-8969},
  year =	{2024},
  volume =	{312},
  editor =	{Pissis, Solon P. and Sung, Wing-Kin},
  publisher =	{Schloss Dagstuhl -- Leibniz-Zentrum f{\"u}r Informatik},
  address =	{Dagstuhl, Germany},
  URL =		{https://drops.dagstuhl.de/entities/document/10.4230/LIPIcs.WABI.2024.11},
  URN =		{urn:nbn:de:0030-drops-206552},
  doi =		{10.4230/LIPIcs.WABI.2024.11},
  annote =	{Keywords: Minimizers, Randomized algorithms, Sketching, Hashing}
}

@article{pibiri2023locality,
  title={Locality-preserving minimal perfect hashing of k-mers},
  author={Pibiri, Giulio Ermanno and Shibuya, Yoshihiro and Limasset, Antoine},
  journal={Bioinformatics},
  volume={39},
  number={Supplement\_1},
  pages={i534--i543},
  year={2023},
  publisher={Oxford University Press}
}

@article{rossi2022moni,
  title={MONI: a pangenomic index for finding maximal exact matches},
  author={Rossi, Massimiliano and Oliva, Marco and Langmead, Ben and Gagie, Travis and Boucher, Christina},
  journal={Journal of Computational Biology},
  volume={29},
  number={2},
  pages={169--187},
  year={2022},
  publisher={Mary Ann Liebert, Inc., publishers 140 Huguenot Street, 3rd Floor New~…}
}


@article{pibiri2022sparse,
  title={Sparse and skew hashing of k-mers},
  author={Pibiri, Giulio Ermanno},
  journal={Bioinformatics},
  volume={38},
  number={Supplement\_1},
  pages={i185--i194},
  year={2022},
  publisher={Oxford University Press}
}


@article{marchet2021blight,
  title={BLight: efficient exact associative structure for k-mers},
  author={Marchet, Camille and Kerbiriou, Mael and Limasset, Antoine},
  journal={Bioinformatics},
  volume={37},
  number={18},
  pages={2858--2865},
  year={2021},
  publisher={Oxford University Press}
}

@article{chikhi2015representation,
  title={On the representation of de Bruijn graphs},
  author={Chikhi, Rayan and Limasset, Antoine and Jackman, Shaun and Simpson, Jared T and Medvedev, Paul},
  journal={Journal of Computational Biology},
  volume={22},
  number={5},
  pages={336--352},
  year={2015},
  publisher={Mary Ann Liebert, Inc. 140 Huguenot Street, 3rd Floor New Rochelle, NY 10801 USA}
}


@article{liu2016debga,
  title={deBGA: read alignment with de Bruijn graph-based seed and extension},
  author={Liu, Bo and Guo, Hongzhe and Brudno, Michael and Wang, Yadong},
  journal={Bioinformatics},
  volume={32},
  number={21},
  pages={3224--3232},
  year={2016},
  publisher={Oxford University Press}
}

@article{benoit2015reference,
  title={Reference-free compression of high throughput sequencing data with a probabilistic de Bruijn graph},
  author={Benoit, Ga{\"e}tan and Lemaitre, Claire and Lavenier, Dominique and Drezen, Erwan and Dayris, Thibault and Uricaru, Raluca and Rizk, Guillaume},
  journal={BMC bioinformatics},
  volume={16},
  number={1},
  pages={1--14},
  year={2015},
  publisher={BioMed Central}
}

@article{bankevich2022multiplex,
  title={Multiplex de Bruijn graphs enable genome assembly from long, high-fidelity reads},
  author={Bankevich, Anton and Bzikadze, Andrey V and Kolmogorov, Mikhail and Antipov, Dmitry and Pevzner, Pavel A},
  journal={Nature biotechnology},
  volume={40},
  number={7},
  pages={1075--1081},
  year={2022},
  publisher={Nature Publishing Group US New York}
}


@article{kim2019analysis,
  title={Analysis of counting bloom filters used for count thresholding},
  author={Kim, Kibeom and Jeong, Yongjo and Lee, Youngjoo and Lee, Sunggu},
  journal={Electronics},
  volume={8},
  number={7},
  pages={779},
  year={2019},
  publisher={MDPI}
}


@article{lee2022fastqcls,
  title={FastqCLS: a FASTQ compressor for long-read sequencing via read reordering using a novel scoring model},
  author={Lee, Dohyeon and Song, Giltae},
  journal={Bioinformatics},
  volume={38},
  number={2},
  pages={351--356},
  year={2022},
  publisher={Oxford University Press}
}


@inproceedings{lyman2017whole,
  title={Whole genome phylogenetic tree reconstruction using colored de bruijn graphs},
  author={Lyman, Cole A and Fujimoto, M Stanley and Suvorov, Anton and Bodily, Paul M and Snell, Quinn and Crandall, Keith A and Bybee, Seth M and Clement, Mark J},
  booktitle={2017 IEEE 17th International Conference on Bioinformatics and Bioengineering (BIBE)},
  pages={260--265},
  year={2017},
  organization={IEEE}
}

@inproceedings{ramos2022genome,
  title={Genome Comparison on Succinct Colored de Bruijn Graphs},
  author={Ramos, Lucas P and Louza, Felipe A and Telles, Guilherme P},
  booktitle={International Symposium on String Processing and Information Retrieval},
  pages={165--177},
  year={2022},
  organization={Springer}
}

@misc{ramos2024comparativegenomicssuccinctcolored,
      title={Comparative genomics with succinct colored de Bruijn graphs}, 
      author={Lucas P. Ramos and Felipe A. Louza and Guilherme P. Telles},
      year={2024},
      eprint={2411.09114},
      archivePrefix={arXiv},
      primaryClass={cs.DS},
      url={https://arxiv.org/abs/2411.09114}, 
}

@article{he2023t2t,
  title={T2T-YAO: a telomere-to-telomere assembled diploid reference genome for Han Chinese},
  author={He, Yukun and Chu, Yanan and Guo, Shuming and Hu, Jiang and Li, Ran and Zheng, Yali and Ma, Xinqian and Du, Zhenglin and Zhao, Lili and Yu, Wenyi and others},
  journal={Genomics, Proteomics \& Bioinformatics},
  volume={21},
  number={6},
  pages={1085--1100},
  year={2023},
  publisher={Oxford University Press}
}


@article{Baire2024,
  author = {Anthony Baire and Pierre Marijon and Francesco Andreace and Pierre Peterlongo},
  title = {Back to sequences: Find the origin of k-mers}, journal = {Journal of Open Source Software},
  doi = {10.21105/joss.07066},
  url = {https://doi.org/10.21105/joss.07066},
  year = {2024},
  publisher = {The Open Journal},
  volume = {9},
  number = {101},
  pages = {7066}
}

@article{wang2012bruijn,
  title={A de Bruijn graph approach to the quantification of closely-related genomes in a microbial community},
  author={Wang, Mingjie and Ye, Yuzhen and Tang, Haixu},
  journal={Journal of Computational Biology},
  volume={19},
  number={6},
  pages={814--825},
  year={2012},
  publisher={Mary Ann Liebert, Inc. 140 Huguenot Street, 3rd Floor New Rochelle, NY 10801 USA}
}

@article{altschul1990basic,
  title={Basic local alignment search tool},
  author={Altschul, Stephen F and Gish, Warren and Miller, Webb and Myers, Eugene W and Lipman, David J},
  journal={Journal of molecular biology},
  volume={215},
  number={3},
  pages={403--410},
  year={1990},
  publisher={Elsevier}
}

@article{nurk2022complete,
  title={The complete sequence of a human genome},
  author={Nurk, Sergey and Koren, Sergey and Rhie, Arang and Rautiainen, Mikko and Bzikadze, Andrey V and Mikheenko, Alla and Vollger, Mitchell R and Altemose, Nicolas and Uralsky, Lev and Gershman, Ariel and others},
  journal={Science},
  volume={376},
  number={6588},
  pages={44--53},
  year={2022},
  publisher={American Association for the Advancement of Science}
}


@article{nagarajan2009parametric,
  title={Parametric complexity of sequence assembly: theory and applications to next generation sequencing},
  author={Nagarajan, Niranjan and Pop, Mihai},
  journal={Journal of computational biology},
  volume={16},
  number={7},
  pages={897--908},
  year={2009},
  publisher={Mary Ann Liebert, Inc. 140 Huguenot Street, 3rd Floor New Rochelle, NY 10801 USA}
}

@article{pellow2023efficient,
  title={Efficient minimizer orders for large values of k using minimum decycling sets},
  author={Pellow, David and Pu, Lianrong and Ekim, Bari{\c{s}} and Kotlar, Lior and Berger, Bonnie and Shamir, Ron and Orenstein, Yaron},
  journal={Genome Research},
  volume={33},
  number={7},
  pages={1154--1161},
  year={2023},
  publisher={Cold Spring Harbor Lab}
}


@article{zheng2020improved,
  title={Improved design and analysis of practical minimizers},
  author={Zheng, Hongyu and Kingsford, Carl and Mar{\c{c}}ais, Guillaume},
  journal={Bioinformatics},
  volume={36},
  number={Supplement\_1},
  pages={i119--i127},
  year={2020},
  publisher={Oxford University Press}
}


@article{li2018minimap2,
  title={Minimap2: pairwise alignment for nucleotide sequences},
  author={Li, Heng},
  journal={Bioinformatics},
  volume={34},
  number={18},
  pages={3094--3100},
  year={2018},
  publisher={Oxford University Press}
}

@article{ahmed2023spumoni,
  title={SPUMONI 2: improved classification using a pangenome index of minimizer digests},
  author={Ahmed, Omar Y and Rossi, Massimiliano and Gagie, Travis and Boucher, Christina and Langmead, Ben},
  journal={Genome Biology},
  volume={24},
  number={1},
  pages={122},
  year={2023},
  publisher={Springer}
}


@inproceedings{almodaresi2019efficient,
  title={An efficient, scalable and exact representation of high-dimensional color information enabled via de Bruijn graph search},
  author={Almodaresi, Fatemeh and Pandey, Prashant and Ferdman, Michael and Johnson, Rob and Patro, Rob},
  booktitle={Research in Computational Molecular Biology: 23rd Annual International Conference, RECOMB 2019, Washington, DC, USA, May 5-8, 2019, Proceedings 23},
  pages={1--18},
  year={2019},
  organization={Springer}
}


@article{solomon2018improved,
  title={Improved search of large transcriptomic sequencing databases using split sequence bloom trees},
  author={Solomon, Brad and Kingsford, Carl},
  journal={Journal of Computational Biology},
  volume={25},
  number={7},
  pages={755--765},
  year={2018},
  publisher={Mary Ann Liebert, Inc. 140 Huguenot Street, 3rd Floor New Rochelle, NY 10801 USA}
}

@article{li2014fast,
  title={Fast construction of FM-index for long sequence reads},
  author={Li, Heng},
  journal={Bioinformatics},
  volume={30},
  number={22},
  pages={3274--3275},
  year={2014},
  publisher={Oxford University Press}
}


@inproceedings{jain2017fast,
  title={A fast approximate algorithm for mapping long reads to large reference databases},
  author={Jain, Chirag and Dilthey, Alexander and Koren, Sergey and Aluru, Srinivas and Phillippy, Adam M},
  booktitle={International Conference on Research in Computational Molecular Biology},
  pages={66--81},
  year={2017},
  organization={Springer}
}


@article{bray2016near,
  title={Near-optimal probabilistic RNA-seq quantification},
  author={Bray, Nicolas L and Pimentel, Harold and Melsted, P{\'a}ll and Pachter, Lior},
  journal={Nature biotechnology},
  volume={34},
  number={5},
  pages={525--527},
  year={2016},
  publisher={Nature Publishing Group US New York}
}

@article{roberts2004reducing,
  title={Reducing storage requirements for biological sequence comparison},
  author={Roberts, Michael and Hayes, Wayne and Hunt, Brian R and Mount, Stephen M and Yorke, James A},
  journal={Bioinformatics},
  volume={20},
  number={18},
  pages={3363--3369},
  year={2004},
  publisher={Oxford University Press}
}


@Article{Fan2024,
author={Fan, Jason
and Khan, Jamshed
and Singh, Noor Pratap
and Pibiri, Giulio Ermanno
and Patro, Rob},
title={Fulgor: a fast and compact k-mer index for large-scale matching and color queries},
journal={Algorithms for Molecular Biology},
year={2024},
month={Jan},
day={22},
volume={19},
number={1},
pages={3},
abstract={The problem of sequence identification or matching---determining the subset of reference sequences from a given collection that are likely to contain a short, queried nucleotide sequence---is relevant for many important tasks in Computational Biology, such as metagenomics and pangenome analysis. Due to the complex nature of such analyses and the large scale of the reference collections a resource-efficient solution to this problem is of utmost importance. This poses the threefold challenge of representing the reference collection with a data structure that is efficient to query, has light memory usage, and scales well to large collections. To solve this problem, we describe an efficient colored de Bruijn graph index, arising as the combination of a k-mer dictionary with a compressed inverted index. The proposed index takes full advantage of the fact that unitigs in the colored compacted de Bruijn graph are monochromatic (i.e., all k-mers in a unitig have the same set of references of origin, or color). Specifically, the unitigs are kept in the dictionary in color order, thereby allowing for the encoding of the map from k-mers to their colors in as little as 1 + o(1) bits per unitig. Hence, one color per unitig is stored in the index with almost no space/time overhead. By combining this property with simple but effective compression methods for integer lists, the index achieves very small space. We implement these methods in a tool called Fulgor, and conduct an extensive experimental analysis to demonstrate the improvement of our tool over previous solutions. For example, compared to Themisto---the strongest competitor in terms of index space vs. query time trade-off---Fulgor requires significantly less space (up to 43{\%} less space for a collection of 150,000 Salmonella enterica genomes), is at least twice as fast for color queries, and is 2--6{\$}{\$}{\backslash}times{\$}{\$}faster to construct.},
issn={1748-7188},
doi={10.1186/s13015-024-00251-9},
url={https://doi.org/10.1186/s13015-024-00251-9}
}

@article{DBLP:journals/corr/abs-2104-10402,
  author       = {Giulio Ermanno Pibiri and
                  Roberto Trani},
  title        = {PTHash: Revisiting {FCH} Minimal Perfect Hashing},
  journal      = {CoRR},
  volume       = {abs/2104.10402},
  year         = {2021},
  url          = {https://arxiv.org/abs/2104.10402},
  eprinttype    = {arXiv},
  eprint       = {2104.10402},
  timestamp    = {Mon, 26 Apr 2021 17:25:10 +0200},
  biburl       = {https://dblp.org/rec/journals/corr/abs-2104-10402.bib},
  bibsource    = {dblp computer science bibliography, https://dblp.org}
}

@InProceedings{arakawa_et_al:LIPIcs.CPM.2022.11,
  author =	{Arakawa, Yuma and Navarro, Gonzalo and Sadakane, Kunihiko},
  title =	{{Bi-Directional r-Indexes}},
  booktitle =	{33rd Annual Symposium on Combinatorial Pattern Matching (CPM 2022)},
  pages =	{11:1--11:14},
  series =	{Leibniz International Proceedings in Informatics (LIPIcs)},
  ISBN =	{978-3-95977-234-1},
  ISSN =	{1868-8969},
  year =	{2022},
  volume =	{223},
  editor =	{Bannai, Hideo and Holub, Jan},
  publisher =	{Schloss Dagstuhl -- Leibniz-Zentrum f{\"u}r Informatik},
  address =	{Dagstuhl, Germany},
  URL =		{https://drops.dagstuhl.de/entities/document/10.4230/LIPIcs.CPM.2022.11},
  URN =		{urn:nbn:de:0030-drops-161386},
  doi =		{10.4230/LIPIcs.CPM.2022.11},
  annote =	{Keywords: Compressed text indexes, Burrows-Wheeler Transform, highly repetitive text collections}
}

@ARTICLE{Xiao2017-aj,
  title     = "{MECAT}: fast mapping, error correction, and de novo assembly
               for single-molecule sequencing reads",
  author    = "Xiao, Chuan-Le and Chen, Ying and Xie, Shang-Qian and Chen,
               Kai-Ning and Wang, Yan and Han, Yue and Luo, Feng and Xie, Zhi",
  abstract  = "We present a tool that combines fast mapping, error correction,
               and de novo assembly (MECAT; accessible at
               https://github.com/xiaochuanle/MECAT) for processing
               single-molecule sequencing (SMS) reads. MECAT's computing
               efficiency is superior to that of current tools, while the
               results MECAT produces are comparable or improved. MECAT enables
               reference mapping or de novo assembly of large genomes using SMS
               reads on a single computer.",
  journal   = "Nat. Methods",
  publisher = "Springer Science and Business Media LLC",
  volume    =  14,
  number    =  11,
  pages     = "1072--1074",
  month     =  nov,
  year      =  2017,
  language  = "en"
}


@inbook{doi:10.1137/1.9781611976830.12,
author = { Giulia Guidi  and  Marquita Ellis  and  Daniel Rokhsar  and  Katherine Yelick  and  Aydın Buluç },
title = {BELLA: Berkeley Efficient Long-Read to Long-Read Aligner and Overlapper},
booktitle = {Proceedings of the 2021 SIAM Conference on Applied and Computational Discrete Algorithms (ACDA21)},
chapter = {},
pages = {123-134},
doi = {10.1137/1.9781611976830.12},
URL = {https://epubs.siam.org/doi/abs/10.1137/1.9781611976830.12},
eprint = {https://epubs.siam.org/doi/pdf/10.1137/1.9781611976830.12},
    abstract = { Abstract Recent advances in long-read sequencing allow characterization of genome structure and its variation within and between species at a resolution not previously possible. Detection of overlap between reads is an essential component of many long read genome pipelines, such as de novo genome assembly. Longer reads simplify genome assembly and improve reconstruction contiguity, but current long read technologies are associated with moderate to high error rates. In this work, we present Berkeley Efficient Long-Read to Long-Read Aligner and Overlapper (BELLA), a novel overlap detection and alignment algorithm using sparse matrix-matrix multiplication. In addition, we present a probabilistic model that demonstrates the feasibility of using k-mers for overlap candidate detection and shows its flexibility when applied to different k-mer selection strategies. Based on such a model, we introduce a notion of reliable k-mers. Combining reliable k-mers with our binning mechanism increases the computational efficiency and accuracy of our algorithm. Finally, we present a new method based on Chernoff bounds to separate true overlaps from false positives by combining alignment techniques and probabilistic modeling. Our goal is to maximize the balance of precision and recall. For both real and synthetic data, BELLA is among the best F1 scores, showing a stability of performance that is often lacking in competing software. BELLA's F1 score is consistently within 1.7\% of the top performer. In particular, we show improved de novo assembly quality on synthetic data when BELLA is coupled with the miniasm assembler. }
}

@article {Almodaresi138016,
	author = {Almodaresi, Fatemeh and Pandey, Prashant and Patro, Rob},
	title = {Rainbowfish: A Succinct Colored de Bruijn Graph Representation},
	elocation-id = {138016},
	year = {2017},
	doi = {10.1101/138016},
	publisher = {Cold Spring Harbor Laboratory},
	abstract = {The colored de Bruijn graph{\textemdash} a variant of the de Bruijn graph which associates each edge (i.e., k-mer) with some set of colors {\textemdash} is an increasingly important combinatorial structure in computational biology. Iqbal et al. demonstrated the utility of this structure for representing and assembling a collection (pop-ulation) of genomes, and showed how it can be used to accurately detect genetic variants. Muggli et al. introduced VARI, a representation of the colored de Bruijn graph that adopts the BOSS representation for the de Bruijn graph topology and achieves considerable savings in space over Cortex, albeit with some sacrifice in speed. The memory-efficient representation of VARI allows the colored de Bruijn graph to be constructed and analyzed for large datasets, beyond what is possible with Cortex.In this paper, we introduce Rainbowfish, a succinct representation of the color information of the colored de Bruijn graph that reduces the space usage even further. Our representation also uses BOSS to represent the de Bruijn graph, but decomposes the color sets based on an equivalence relation and exploits the inherent skewness in the distribution of these color sets. The Rainbowfish representation is compressed based on the 0th-order entropy of the color sets, which can lead to a significant reduction in the space required to store the relevant information for each edge. In practice, Rainbowfish achieves up to a 20 {\texttimes} improvement in space over VARI. Rainbowfish is written in C++11 and is available at https://github.com/COMBINE-lab/rainbowfish.},
	URL = {https://www.biorxiv.org/content/early/2017/05/15/138016},
	eprint = {https://www.biorxiv.org/content/early/2017/05/15/138016.full.pdf},
	journal = {bioRxiv}
}

@article{10.1093/bioinformatics/btaa081,
    author = {Alipanahi, Bahar and Muggli, Martin D and Jundi, Musa and Noyes, Noelle R and Boucher, Christina},
    title = {Metagenome SNP calling via read-colored de Bruijn graphs},
    journal = {Bioinformatics},
    volume = {36},
    number = {22-23},
    pages = {5275-5281},
    year = {2020},
    month = {02},
    abstract = {Metagenomics refers to the study of complex samples containing of genetic contents of multiple individual organisms and, thus, has been used to elucidate the microbiome and resistome of a complex sample. The microbiome refers to all microbial organisms in a sample, and the resistome refers to all of the antimicrobial resistance (AMR) genes in pathogenic and non-pathogenic bacteria. Single-nucleotide polymorphisms (SNPs) can be effectively used to ‘fingerprint’ specific organisms and genes within the microbiome and resistome and trace their movement across various samples. However, to effectively use these SNPs for this traceability, a scalable and accurate metagenomics SNP caller is needed. Moreover, such an SNP caller should not be reliant on reference genomes since 95\% of microbial species is unculturable, making the determination of a reference genome extremely challenging. In this article, we address this need.We present LueVari, a reference-free SNP caller based on the read-colored de Bruijn graph, an extension of the traditional de Bruijn graph that allows repeated regions longer than the k-mer length and shorter than the read length to be identified unambiguously. LueVari is able to identify SNPs in both AMR genes and chromosomal DNA from shotgun metagenomics data with reliable sensitivity (between 91\% and 99\%) and precision (between 71\% and 99\%) as the performance of competing methods varies widely. Furthermore, we show that LueVari constructs sequences containing the variation, which span up to 97.8\% of genes in datasets, which can be helpful in detecting distinct AMR genes in large metagenomic datasets.Code and datasets are publicly available at https://github.com/baharpan/cosmo/tree/LueVari.Supplementary data are available at Bioinformatics online.},
    issn = {1367-4803},
    doi = {10.1093/bioinformatics/btaa081},
    url = {https://doi.org/10.1093/bioinformatics/btaa081},
    eprint = {https://academic.oup.com/bioinformatics/article-pdf/36/22-23/5275/50715733/btaa081\_supplementary\_data.pdf},
}

@inproceedings{inproceedingsTurbopFor,
author = {Heinzl, Linus and Hurdelhey, Ben and Boissier, Martin and Perscheid, Michael and Plattner, Hasso},
year = {2021},
month = {08},
pages = {},
title = {Evaluating Lightweight Integer Compression Algorithms in Column-Oriented In-Memory DBMS}
}

@ARTICLE{Karasikov2022-ym,
  title    = "Lossless indexing with counting de Bruijn graphs",
  author   = "Karasikov, Mikhail and Mustafa, Harun and R{\"a}tsch, Gunnar and
              Kahles, Andr{\'e}",
  abstract = "Sequencing data are rapidly accumulating in public repositories.
              Making this resource accessible for interactive analysis at scale
              requires efficient approaches for its storage and indexing. There
              have recently been remarkable advances in building compressed
              representations of annotated (or colored) de Bruijn graphs for
              efficiently indexing k-mer sets. However, approaches for
              representing quantitative attributes such as gene expression or
              genome positions in a general manner have remained underexplored.
              In this work, we propose counting de Bruijn graphs, a notion
              generalizing annotated de Bruijn graphs by supplementing each
              node-label relation with one or many attributes (e.g., a k-mer
              count or its positions). Counting de Bruijn graphs index k-mer
              abundances from 2652 human RNA-seq samples in over eightfold
              smaller representations compared with state-of-the-art
              bioinformatics tools and is faster to construct and query.
              Furthermore, counting de Bruijn graphs with positional
              annotations losslessly represent entire reads in indexes on
              average 27\% smaller than the input compressed with gzip for
              human Illumina RNA-seq and 57\% smaller for Pacific Biosciences
              (PacBio) HiFi sequencing of viral samples. A complete searchable
              index of all viral PacBio SMRT reads from NCBI's Sequence Read
              Archive (SRA) (152,884 samples, 875 Gbp) comprises only 178 GB.
              Finally, on the full RefSeq collection, we generate a lossless
              and fully queryable index that is 4.6-fold smaller than the
              MegaBLAST index. The techniques proposed in this work naturally
              complement existing methods and tools using de Bruijn graphs, and
              significantly broaden their applicability: from indexing k-mer
              counts and genome positions to implementing novel sequence
              alignment algorithms on top of highly compressed graph-based
              sequence indexes.",
  journal  = "Genome Res",
  volume   =  32,
  number   =  9,
  pages    = "1754--1764",
  month    =  sep,
  year     =  2022,
  address  = "United States",
  language = "en"
}

@ARTICLE{Benoit2024-hs,
  title    = "High-quality metagenome assembly from long accurate reads with
              {metaMDBG}",
  author   = "Benoit, Ga{\"e}tan and Raguideau, S{\'e}bastien and James, Robert
              and Phillippy, Adam M and Chikhi, Rayan and Quince, Christopher",
  abstract = "We introduce metaMDBG, a metagenomics assembler for PacBio HiFi
              reads. MetaMDBG combines a de Bruijn graph assembly in a
              minimizer space with an iterative assembly over sequences of
              minimizers to address variations in genome coverage depth and an
              abundance-based filtering strategy to simplify strain complexity.
              For complex communities, we obtained up to twice as many
              high-quality circularized prokaryotic metagenome-assembled
              genomes as existing methods and had better recovery of viruses
              and plasmids.",
  journal  = "Nature Biotechnology",
  volume   =  42,
  number   =  9,
  pages    = "1378--1383",
  month    =  sep,
  year     =  2024
}

@InProceedings{10.1007/978-3-642-33122-0_18,
author="Bowe, Alexander
and Onodera, Taku
and Sadakane, Kunihiko
and Shibuya, Tetsuo",
editor="Raphael, Ben
and Tang, Jijun",
title="Succinct de Bruijn Graphs",
booktitle="Algorithms in Bioinformatics",
year="2012",
publisher="Springer Berlin Heidelberg",
address="Berlin, Heidelberg",
pages="225--235",
abstract="We propose a new succinct de Bruijn graph representation. If the de Bruijn graph of k-mers in a DNA sequence of length N has m edges, it can be represented in 4m{\thinspace}+{\thinspace}o(m) bits. This is much smaller than existing ones. The numbers of outgoing and incoming edges of a node are computed in constant time, and the outgoing and incoming edge with given label are found in constant time and {\$}{\backslash}mathcal{\{}O{\}}(k){\$}time, respectively. The data structure is constructed in {\$}{\backslash}mathcal{\{}O{\}}(Nk {\backslash}log m/{\backslash}log{\backslash}log m){\$}time using no additional space.",
isbn="978-3-642-33122-0"
}
